# Supplementary material for: Predicting the Thermal Conductivity of Structural Materials Under Lead–Bismuth Corrosion Based on Machine Learning
Source: Materials (Basel). 2026 Jun 18;19(12):2639. doi: 10.3390/ma19122639 (PMC13302900; doi:10.3390/ma19122639)
Supplement: Supplementary file 1 [file materials-19-02639-s001.zip]

Archive with 1 entries (1 files):
- materials-4322665-supplementary.pdf
